# Supplementary material for: Secondary Impact of COVID-19 Pandemic on People with Parkinson’s Disease—Results of a Polish Online Survey
Source: Brain Sci. 2021 Dec 26;12(1):26. doi: 10.3390/brainsci12010026 (PMC8774235; doi:10.3390/brainsci12010026)
Supplement: Supplementary file 1 [file brainsci-12-00026-s001.zip]

Archive with 2 entries (2 files):
- Impact of the COVID in PD - the survey form - Supplementary Materials 1.pdf
- Supplementary Materials 2- survey results.pdf
